# Supplementary material for: Binge Ethanol Prior to Traumatic Brain Injury Worsens Sensorimotor Functional Recovery in Rats
Source: PLoS One. 2015 Mar 13;10(3):e0120356. doi: 10.1371/journal.pone.0120356 (PMC4359156; doi:10.1371/journal.pone.0120356)
Supplement: S1 Dataset — (XLSX) [file pone.0120356.s001.xlsx]

## Sheet: ReachingData
Time	Successes	Subject ID	Treatment
1	0	GK11	Ethanol
2	0	GK11	Ethanol
3	0	GK11	Ethanol
4	0	GK11	Ethanol
5	0	GK11	Ethanol
6	0	GK11	Ethanol
9	0	GK11	Ethanol
10	0	GK11	Ethanol
11	0	GK11	Ethanol
12	0	GK11	Ethanol
13	0	GK11	Ethanol
16	0	GK11	Ethanol
17	0	GK11	Ethanol
18	0	GK11	Ethanol
19	0	GK11	Ethanol
20	0	GK11	Ethanol
23	2	GK11	Ethanol
24	0	GK11	Ethanol
25	0	GK11	Ethanol
26	0	GK11	Ethanol
27	0	GK11	Ethanol
1	0	GK12	Ethanol
3	0	GK12	Ethanol
4	0	GK12	Ethanol
5	0	GK12	Ethanol
6	0	GK12	Ethanol
9	0	GK12	Ethanol
10	0	GK12	Ethanol
11	0	GK12	Ethanol
12	5	GK12	Ethanol
13	13	GK12	Ethanol
16	0	GK12	Ethanol
17	7	GK12	Ethanol
18	5	GK12	Ethanol
19	5	GK12	Ethanol
20	4	GK12	Ethanol
23	3	GK12	Ethanol
24	3	GK12	Ethanol
25	5	GK12	Ethanol
26	5	GK12	Ethanol
27	7	GK12	Ethanol
3	0	IV33	Ethanol
4	0	IV33	Ethanol
6	0	IV33	Ethanol
7	1	IV33	Ethanol
10	7	IV33	Ethanol
11	4	IV33	Ethanol
12	5	IV33	Ethanol
13	8	IV33	Ethanol
14	4	IV33	Ethanol
17	6	IV33	Ethanol
18	7	IV33	Ethanol
19	2	IV33	Ethanol
20	8	IV33	Ethanol
21	6	IV33	Ethanol
24	4	IV33	Ethanol
25	8	IV33	Ethanol
26	7	IV33	Ethanol
27	9	IV33	Ethanol
28	14	IV33	Ethanol
3	0	IV35	Ethanol
4	0	IV35	Ethanol
6	0	IV35	Ethanol
7	0	IV35	Ethanol
10	4	IV35	Ethanol
11	8	IV35	Ethanol
12	2	IV35	Ethanol
13	4	IV35	Ethanol
14	6	IV35	Ethanol
17	6	IV35	Ethanol
18	9	IV35	Ethanol
19	6	IV35	Ethanol
20	10	IV35	Ethanol
21	8	IV35	Ethanol
24	7	IV35	Ethanol
25	8	IV35	Ethanol
26	10	IV35	Ethanol
27	9	IV35	Ethanol
28	10	IV35	Ethanol
3	0	IV36	Ethanol
4	0	IV36	Ethanol
6	1	IV36	Ethanol
7	4	IV36	Ethanol
10	4	IV36	Ethanol
11	7	IV36	Ethanol
12	3	IV36	Ethanol
13	4	IV36	Ethanol
14	3	IV36	Ethanol
17	7	IV36	Ethanol
18	7	IV36	Ethanol
19	6	IV36	Ethanol
20	9	IV36	Ethanol
21	6	IV36	Ethanol
24	9	IV36	Ethanol
25	8	IV36	Ethanol
26	13	IV36	Ethanol
27	9	IV36	Ethanol
28	9	IV36	Ethanol
3	0	IV37	Ethanol
4	0	IV37	Ethanol
6	0	IV37	Ethanol
7	0	IV37	Ethanol
10	4	IV37	Ethanol
11	10	IV37	Ethanol
12	5	IV37	Ethanol
13	0	IV37	Ethanol
14	6	IV37	Ethanol
17	9	IV37	Ethanol
18	6	IV37	Ethanol
19	6	IV37	Ethanol
20	3	IV37	Ethanol
21	4	IV37	Ethanol
24	9	IV37	Ethanol
25	8	IV37	Ethanol
26	8	IV37	Ethanol
27	9	IV37	Ethanol
28	7	IV37	Ethanol
5	0	IV38	Ethanol
6	0	IV38	Ethanol
7	0	IV38	Ethanol
8	0	IV38	Ethanol
9	0	IV38	Ethanol
12	1	IV38	Ethanol
13	0	IV38	Ethanol
14	0	IV38	Ethanol
15	0	IV38	Ethanol
16	3	IV38	Ethanol
19	1	IV38	Ethanol
20	2	IV38	Ethanol
21	4	IV38	Ethanol
22	3	IV38	Ethanol
23	5	IV38	Ethanol
26	1	IV38	Ethanol
27	3	IV38	Ethanol
28	2	IV38	Ethanol
4	0	9413	Ethanol
5	0	9413	Ethanol
6	0	9413	Ethanol
7	0	9413	Ethanol
8	0	9413	Ethanol
11	0	9413	Ethanol
12	2	9413	Ethanol
13	4	9413	Ethanol
14	6	9413	Ethanol
15	5	9413	Ethanol
18	7	9413	Ethanol
19	5	9413	Ethanol
20	4	9413	Ethanol
21	2	9413	Ethanol
22	6	9413	Ethanol
25	4	9413	Ethanol
26	6	9413	Ethanol
27	5	9413	Ethanol
28	4	9413	Ethanol
4	0	2326	Ethanol
5	1	2326	Ethanol
6	0	2326	Ethanol
7	0	2326	Ethanol
10	0	2326	Ethanol
11	1	2326	Ethanol
12	0	2326	Ethanol
13	0	2326	Ethanol
14	0	2326	Ethanol
17	1	2326	Ethanol
18	2	2326	Ethanol
19	4	2326	Ethanol
20	5	2326	Ethanol
21	6	2326	Ethanol
24	7	2326	Ethanol
25	10	2326	Ethanol
26	6	2326	Ethanol
27	8	2326	Ethanol
28	9	2326	Ethanol
4	0	9412	Ethanol
5	0	9412	Ethanol
6	0	9412	Ethanol
7	0	9412	Ethanol
10	0	9412	Ethanol
11	1	9412	Ethanol
12	3	9412	Ethanol
13	6	9412	Ethanol
14	8	9412	Ethanol
17	10	9412	Ethanol
18	7	9412	Ethanol
19	12	9412	Ethanol
20	10	9412	Ethanol
21	11	9412	Ethanol
24	8	9412	Ethanol
25	10	9412	Ethanol
26	12	9412	Ethanol
27	11	9412	Ethanol
28	11	9412	Ethanol
3	0	9419	Ethanol
5	2	9419	Ethanol
6	0	9419	Ethanol
7	0	9419	Ethanol
10	1	9419	Ethanol
11	0	9419	Ethanol
12	1	9419	Ethanol
13	0	9419	Ethanol
14	1	9419	Ethanol
17	1	9419	Ethanol
18	3	9419	Ethanol
19	7	9419	Ethanol
20	10	9419	Ethanol
21	13	9419	Ethanol
24	10	9419	Ethanol
25	12	9419	Ethanol
26	8	9419	Ethanol
27	14	9419	Ethanol
28	14	9419	Ethanol
3	2	9411	Ethanol
4	2	9411	Ethanol
5	2	9411	Ethanol
6	3	9411	Ethanol
7	3	9411	Ethanol
10	7	9411	Ethanol
11	7	9411	Ethanol
12	6	9411	Ethanol
13	9	9411	Ethanol
14	8	9411	Ethanol
17	10	9411	Ethanol
18	12	9411	Ethanol
19	10	9411	Ethanol
20	13	9411	Ethanol
21	14	9411	Ethanol
24	12	9411	Ethanol
25	13	9411	Ethanol
26	12	9411	Ethanol
27	12	9411	Ethanol
28	10	9411	Ethanol
5	0	IV30	Saline
6	4	IV30	Saline
7	6	IV30	Saline
8	3	IV30	Saline
9	1	IV30	Saline
12	8	IV30	Saline
13	7	IV30	Saline
14	9	IV30	Saline
15	8	IV30	Saline
16	8	IV30	Saline
19	11	IV30	Saline
20	9	IV30	Saline
21	11	IV30	Saline
22	10	IV30	Saline
23	12	IV30	Saline
26	13	IV30	Saline
27	10	IV30	Saline
28	11	IV30	Saline
3	0	IV31	Saline
4	0	IV31	Saline
6	0	IV31	Saline
7	0	IV31	Saline
10	1	IV31	Saline
11	6	IV31	Saline
12	6	IV31	Saline
13	5	IV31	Saline
14	5	IV31	Saline
17	9	IV31	Saline
18	9	IV31	Saline
19	8	IV31	Saline
20	9	IV31	Saline
21	9	IV31	Saline
24	10	IV31	Saline
25	8	IV31	Saline
26	11	IV31	Saline
27	11	IV31	Saline
28	12	IV31	Saline
3	1	IV32	Saline
4	0	IV32	Saline
6	0	IV32	Saline
7	0	IV32	Saline
10	0	IV32	Saline
11	0	IV32	Saline
12	1	IV32	Saline
13	0	IV32	Saline
14	0	IV32	Saline
17	1	IV32	Saline
18	2	IV32	Saline
19	2	IV32	Saline
20	3	IV32	Saline
21	3	IV32	Saline
24	5	IV32	Saline
25	4	IV32	Saline
26	8	IV32	Saline
27	3	IV32	Saline
28	9	IV32	Saline
5	0	IV34	Saline
6	0	IV34	Saline
7	1	IV34	Saline
8	1	IV34	Saline
9	1	IV34	Saline
12	6	IV34	Saline
13	8	IV34	Saline
14	7	IV34	Saline
15	8	IV34	Saline
16	1	IV34	Saline
19	10	IV34	Saline
20	5	IV34	Saline
21	7	IV34	Saline
22	8	IV34	Saline
23	10	IV34	Saline
26	11	IV34	Saline
27	11	IV34	Saline
28	13	IV34	Saline
5	0	IV39	Saline
6	0	IV39	Saline
7	0	IV39	Saline
8	0	IV39	Saline
9	0	IV39	Saline
12	2	IV39	Saline
13	4	IV39	Saline
14	2	IV39	Saline
15	3	IV39	Saline
16	4	IV39	Saline
19	1	IV39	Saline
20	3	IV39	Saline
21	8	IV39	Saline
22	4	IV39	Saline
23	9	IV39	Saline
26	2	IV39	Saline
28	7	IV39	Saline
4	0	2325	Saline
5	0	2325	Saline
6	0	2325	Saline
7	0	2325	Saline
8	0	2325	Saline
11	0	2325	Saline
12	4	2325	Saline
13	5	2325	Saline
14	7	2325	Saline
15	7	2325	Saline
18	8	2325	Saline
19	6	2325	Saline
20	6	2325	Saline
21	9	2325	Saline
22	8	2325	Saline
25	7	2325	Saline
26	10	2325	Saline
27	6	2325	Saline
28	5	2325	Saline
4	0	2328	Saline
5	0	2328	Saline
6	4	2328	Saline
7	5	2328	Saline
8	3	2328	Saline
11	5	2328	Saline
12	5	2328	Saline
13	8	2328	Saline
14	8	2328	Saline
15	8	2328	Saline
18	8	2328	Saline
19	10	2328	Saline
20	12	2328	Saline
21	8	2328	Saline
22	10	2328	Saline
25	12	2328	Saline
26	12	2328	Saline
27	12	2328	Saline
28	13	2328	Saline
4	0	2327	Saline
5	0	2327	Saline
6	4	2327	Saline
7	6	2327	Saline
8	5	2327	Saline
11	6	2327	Saline
12	9	2327	Saline
13	6	2327	Saline
14	12	2327	Saline
15	10	2327	Saline
18	13	2327	Saline
19	11	2327	Saline
20	9	2327	Saline
21	8	2327	Saline
22	10	2327	Saline
25	5	2327	Saline
26	9	2327	Saline
27	11	2327	Saline
28	10	2327	Saline
3	0	9415	Saline
4	0	9415	Saline
5	5	9415	Saline
7	6	9415	Saline
10	9	9415	Saline
11	5	9415	Saline
12	5	9415	Saline
13	7	9415	Saline
14	10	9415	Saline
17	12	9415	Saline
18	15	9415	Saline
19	13	9415	Saline
20	8	9415	Saline
21	12	9415	Saline
24	13	9415	Saline
25	13	9415	Saline
26	10	9415	Saline
27	14	9415	Saline
28	14	9415	Saline
3	0	9418	Saline
4	0	9418	Saline
5	0	9418	Saline
6	0	9418	Saline
7	0	9418	Saline
10	0	9418	Saline
11	0	9418	Saline
12	0	9418	Saline
13	2	9418	Saline
14	2	9418	Saline
17	3	9418	Saline
18	2	9418	Saline
19	5	9418	Saline
20	8	9418	Saline
21	6	9418	Saline
24	9	9418	Saline
25	8	9418	Saline
26	6	9418	Saline
27	10	9418	Saline
28	11	9418	Saline
3	0	9416	Saline
4	0	9416	Saline
5	0	9416	Saline
6	2	9416	Saline
7	8	9416	Saline
10	14	9416	Saline
11	10	9416	Saline
12	10	9416	Saline
13	6	9416	Saline
14	9	9416	Saline
17	10	9416	Saline
18	9	9416	Saline
19	9	9416	Saline
20	12	9416	Saline
21	9	9416	Saline
24	10	9416	Saline
25	12	9416	Saline
26	8	9416	Saline
27	11	9416	Saline
28	8	9416	Saline
30	0	GK11	Ethanol
31	0	GK11	Ethanol
32	0	GK11	Ethanol
33	0	GK11	Ethanol
34	0	GK11	Ethanol
30	11	GK12	Ethanol
31	9	GK12	Ethanol
32	6	GK12	Ethanol
33	2	GK12	Ethanol
34	12	GK12	Ethanol
31	8	IV33	Ethanol
32	10	IV33	Ethanol
33	7	IV33	Ethanol
34	10	IV33	Ethanol
35	10	IV33	Ethanol
31	8	IV35	Ethanol
32	8	IV35	Ethanol
33	8	IV35	Ethanol
34	3	IV35	Ethanol
35	8	IV35	Ethanol
31	9	IV36	Ethanol
32	9	IV36	Ethanol
33	10	IV36	Ethanol
34	7	IV36	Ethanol
35	8	IV36	Ethanol
31	9	IV37	Ethanol
32	8	IV37	Ethanol
33	10	IV37	Ethanol
34	9	IV37	Ethanol
35	6	IV37	Ethanol
29	2	IV38	Ethanol
30	1	IV38	Ethanol
33	0	IV38	Ethanol
34	0	IV38	Ethanol
35	2	IV38	Ethanol
29	7	9413	Ethanol
32	8	9413	Ethanol
33	7	9413	Ethanol
34	7	9413	Ethanol
35	8	9413	Ethanol
31	9	2326	Ethanol
32	7	2326	Ethanol
33	10	2326	Ethanol
34	8	2326	Ethanol
35	7	2326	Ethanol
31	12	9412	Ethanol
32	11	9412	Ethanol
33	13	9412	Ethanol
34	12	9412	Ethanol
35	9	9412	Ethanol
31	11	9419	Ethanol
32	9	9419	Ethanol
33	12	9419	Ethanol
34	14	9419	Ethanol
35	12	9419	Ethanol
31	12	9411	Ethanol
32	12	9411	Ethanol
33	8	9411	Ethanol
34	11	9411	Ethanol
35	10	9411	Ethanol
29	8	IV30	Saline
30	11	IV30	Saline
33	10	IV30	Saline
34	10	IV30	Saline
35	9	IV30	Saline
31	11	IV31	Saline
32	12	IV31	Saline
33	10	IV31	Saline
34	11	IV31	Saline
35	11	IV31	Saline
31	4	IV32	Saline
32	4	IV32	Saline
33	5	IV32	Saline
34	5	IV32	Saline
35	5	IV32	Saline
29	8	IV34	Saline
30	9	IV34	Saline
33	7	IV34	Saline
34	9	IV34	Saline
35	6	IV34	Saline
29	3	IV39	Saline
30	8	IV39	Saline
33	6	IV39	Saline
34	7	IV39	Saline
35	7	IV39	Saline
29	7	2325	Saline
32	4	2325	Saline
33	7	2325	Saline
34	8	2325	Saline
35	5	2325	Saline
29	9	2328	Saline
32	14	2328	Saline
33	14	2328	Saline
34	15	2328	Saline
35	12	2328	Saline
29	8	2327	Saline
32	12	2327	Saline
33	12	2327	Saline
34	12	2327	Saline
35	10	2327	Saline
31	15	9415	Saline
32	14	9415	Saline
33	10	9415	Saline
34	14	9415	Saline
35	12	9415	Saline
31	11	9418	Saline
32	8	9418	Saline
33	12	9418	Saline
34	13	9418	Saline
35	8	9418	Saline
31	12	9416	Saline
32	7	9416	Saline
33	13	9416	Saline
34	11	9416	Saline
35	12	9416	Saline
38	1	GK11	Ethanol
39	0	GK11	Ethanol
40	0	GK11	Ethanol
41	1	GK11	Ethanol
44	0	GK11	Ethanol
45	0	GK11	Ethanol
46	2	GK11	Ethanol
47	6	GK11	Ethanol
48	5	GK11	Ethanol
38	10	GK12	Ethanol
39	13	GK12	Ethanol
40	15	GK12	Ethanol
41	16	GK12	Ethanol
44	9	GK12	Ethanol
45	14	GK12	Ethanol
46	11	GK12	Ethanol
47	11	GK12	Ethanol
48	18	GK12	Ethanol
38	9	IV33	Ethanol
39	12	IV33	Ethanol
40	8	IV33	Ethanol
41	13	IV33	Ethanol
42	10	IV33	Ethanol
45	12	IV33	Ethanol
46	9	IV33	Ethanol
47	9	IV33	Ethanol
38	9	IV35	Ethanol
39	9	IV35	Ethanol
40	5	IV35	Ethanol
41	8	IV35	Ethanol
42	7	IV35	Ethanol
45	6	IV35	Ethanol
46	7	IV35	Ethanol
47	7	IV35	Ethanol
38	8	IV36	Ethanol
39	11	IV36	Ethanol
40	4	IV36	Ethanol
41	12	IV36	Ethanol
42	14	IV36	Ethanol
45	11	IV36	Ethanol
46	7	IV36	Ethanol
47	8	IV36	Ethanol
38	9	IV37	Ethanol
39	9	IV37	Ethanol
40	8	IV37	Ethanol
41	8	IV37	Ethanol
42	12	IV37	Ethanol
45	12	IV37	Ethanol
46	10	IV37	Ethanol
47	10	IV37	Ethanol
36	0	IV38	Ethanol
37	5	IV38	Ethanol
40	9	IV38	Ethanol
41	10	IV38	Ethanol
42	5	IV38	Ethanol
44	5	IV38	Ethanol
47	2	IV38	Ethanol
48	3	IV38	Ethanol
49	5	IV38	Ethanol
36	6	9413	Ethanol
39	7	9413	Ethanol
40	6	9413	Ethanol
41	6	9413	Ethanol
42	5	9413	Ethanol
43	7	9413	Ethanol
46	6	9413	Ethanol
47	2	9413	Ethanol
49	5	9413	Ethanol
38	9	2326	Ethanol
39	9	2326	Ethanol
40	6	2326	Ethanol
41	6	2326	Ethanol
42	8	2326	Ethanol
45	10	2326	Ethanol
46	7	2326	Ethanol
48	8	2326	Ethanol
49	6	2326	Ethanol
38	11	9412	Ethanol
39	11	9412	Ethanol
40	13	9412	Ethanol
41	12	9412	Ethanol
42	10	9412	Ethanol
45	13	9412	Ethanol
46	10	9412	Ethanol
48	11	9412	Ethanol
49	11	9412	Ethanol
38	11	9419	Ethanol
39	14	9419	Ethanol
40	13	9419	Ethanol
41	14	9419	Ethanol
42	16	9419	Ethanol
45	13	9419	Ethanol
46	10	9419	Ethanol
48	11	9419	Ethanol
49	8	9419	Ethanol
38	12	9411	Ethanol
39	11	9411	Ethanol
40	12	9411	Ethanol
41	11	9411	Ethanol
42	14	9411	Ethanol
45	14	9411	Ethanol
46	12	9411	Ethanol
48	10	9411	Ethanol
49	11	9411	Ethanol
36	14	IV30	Saline
37	14	IV30	Saline
40	13	IV30	Saline
41	14	IV30	Saline
42	12	IV30	Saline
44	11	IV30	Saline
47	11	IV30	Saline
48	13	IV30	Saline
49	10	IV30	Saline
38	10	IV31	Saline
39	13	IV31	Saline
40	10	IV31	Saline
41	11	IV31	Saline
42	10	IV31	Saline
45	11	IV31	Saline
46	12	IV31	Saline
47	12	IV31	Saline
38	6	IV32	Saline
39	8	IV32	Saline
40	5	IV32	Saline
41	7	IV32	Saline
42	9	IV32	Saline
45	10	IV32	Saline
46	7	IV32	Saline
47	9	IV32	Saline
36	5	IV34	Saline
37	5	IV34	Saline
40	5	IV34	Saline
41	6	IV34	Saline
42	6	IV34	Saline
44	8	IV34	Saline
47	6	IV34	Saline
48	7	IV34	Saline
49	8	IV34	Saline
37	7	IV39	Saline
40	10	IV39	Saline
41	9	IV39	Saline
42	8	IV39	Saline
44	9	IV39	Saline
47	6	IV39	Saline
48	4	IV39	Saline
49	5	IV39	Saline
36	8	2325	Saline
39	8	2325	Saline
40	7	2325	Saline
41	8	2325	Saline
42	5	2325	Saline
43	6	2325	Saline
46	4	2325	Saline
47	8	2325	Saline
49	9	2325	Saline
36	13	2328	Saline
39	14	2328	Saline
40	12	2328	Saline
41	10	2328	Saline
42	13	2328	Saline
43	17	2328	Saline
46	10	2328	Saline
47	14	2328	Saline
49	9	2328	Saline
36	9	2327	Saline
39	12	2327	Saline
40	11	2327	Saline
41	12	2327	Saline
42	13	2327	Saline
43	16	2327	Saline
49	11	2327	Saline
38	14	9415	Saline
39	13	9415	Saline
40	13	9415	Saline
41	13	9415	Saline
42	15	9415	Saline
45	11	9415	Saline
46	13	9415	Saline
48	10	9415	Saline
49	12	9415	Saline
38	6	9418	Saline
39	8	9418	Saline
40	9	9418	Saline
41	8	9418	Saline
42	13	9418	Saline
45	12	9418	Saline
46	7	9418	Saline
48	11	9418	Saline
49	12	9418	Saline
38	10	9416	Saline
39	11	9416	Saline
40	9	9416	Saline
41	13	9416	Saline
42	12	9416	Saline
45	12	9416	Saline
46	10	9416	Saline
48	12	9416	Saline
49	9	9416	Saline

## Sheet: Lesion Data
Subject ID	Lesion_size	Treatment	day of injury weight	24 hour postinjury weight	number of days post injury until day of injury weight was reached
2326	10.3	Alcohol	302	291.333	5
9411	3.1	Alcohol	341	338.333	4
9412	8	Alcohol	288	287.667	3
9413	8.6	Alcohol	308	305.667	2
9419	5.5	Alcohol	337	339.667	0
GK11	10.7	Alcohol	376	387	0
GK12	11.4	Alcohol	340	344	0
IV33	6.4	Alcohol	396.333	384	13
IV35	0.5	Alcohol	395.333	379.667	9
IV37	15.3	Alcohol	402	380	12
IV38	11.2	Alcohol	350	330.667	10
IV36	28.3	Alcohol	360	347.667	8
2325	10.8	Saline	331.333	336.667	2
2327	6.2	Saline	302	300.667	2
2328	14.4	Saline	319.333	313.333	4
9415	7.9	Saline	312	327.333	0
9416	2.9	Saline	322.667	322.333	3
9418	8.1	Saline	299.333	317.667	0
IV31	2.2	Saline	396	381	14
IV32	6.6	Saline	415	383	10
IV34	15.3	Saline	406.667	400	3
IV39	12.1	Saline	386	371	5
IV30	NA	Saline	336	324.667	9
NOTE: lesion data for IV30 are missing due to tissue processing error

## Sheet: Sheet2
subject	prew	postw	day	group
2326	302	291.333	5	etoh
9411	341	338.333	4	etoh
9412	288	287.667	3	etoh
9413	308	305.667	2	etoh
9419	337	339.667	0	etoh
GK11	376	387	0	etoh
GK12	340	344	0	etoh
IV33	396.333	384	13	etoh
IV35	395.333	379.667	9	etoh
IV37	402	380	12	etoh
IV38	350	330.667	10	etoh
2325	331.333	336.667	2	saline
2327	302	300.667	2	saline
2328	319.333	313.333	4	saline
9415	312	327.333	0	saline
9416	322.667	322.333	3	saline
9418	299.333	317.667	0	saline
IV31	396	381	14	saline
IV32	415	383	10	saline
IV34	406.667	400	3	saline
IV39	386	371	5	saline
IV30	336	324.667	9	saline
IV36	360	347.667	8	etoh
IV41	385	362	9	saline
